# Supplementary material for: Psychometric Properties of the Maternal and Paternal Parenting Styles Scale in Chilean Adolescents
Source: Int J Environ Res Public Health. 2021 Jun 9;18(12):6229. doi: 10.3390/ijerph18126229 (PMC8296027; doi:10.3390/ijerph18126229)
Supplement: Supplementary file 1 [file ijerph-18-06229-s001.zip]

Archive with 1 entries (1 files):
- ijerph-1249253-supplementary.pdf
